# Supplementary material for: Host-Microbiota Interactions in Ileum and Caecum of Pigs Divergent in Feed Efficiency Contribute to Nutrient Utilization
Source: Microorganisms. 2020 Apr 14;8(4):563. doi: 10.3390/microorganisms8040563 (PMC7232263; doi:10.3390/microorganisms8040563)
Supplement: Supplementary file 1 [file microorganisms-08-00563-s001.zip]

Archive with 1 entries (1 files):
- microorganisms-764041-supplementary.rar
